# Supplementary material for: Ablation of Wnt signaling in bone marrow stromal cells overcomes microenvironment-mediated drug resistance in acute myeloid leukemia
Source: Sci Rep. 2024 Apr 10;14:8404. doi: 10.1038/s41598-024-58860-8 (PMC11006665; doi:10.1038/s41598-024-58860-8)
Supplement: Supplementary file 2 — Supplementary Information 2. [file 41598_2024_58860_MOESM2_ESM.xlsx]

## Sheet: Sheet1
									qPCR assays		MSC Differentiation assays		Viability assay
				Immunophenotyping	Cytogenetics	RT PCR - AML			QPCR on in-vitro expanded BM MSCs	QPCR on stroma (HS-5) co-cultured with patient BM MNCs	Primary MSC differentiation	Differentiation of HS-5 co-cultured with patient BM MNCs	HS-5 pretreated with PYR and co-cultured with BM-MNCs
Sample details		AGE	SEX		Karyotype	NPM1	FLT3 - ITD	FLT3 - TKD mutation
AML # 1		76	F	Consistent with acute myeloid leukemia	46,XX[21]	NA	NA	NA	X
AML # 2		47	F	Consistent with AML correlate with cytochemistry for a diagnosis of AML with monocytic differentiation	46,XX,t(9;11)(p21;q23.3)[11]/46,XX[9]	NA	NA	NA	X
AML # 3		39	F	Consistent with acute myeloid leukemia with aberrant CD7 and CD56. correlate with morphology for blast percentage	46,XX[20]	No mutation	No mutation	No mutation	X
AML # 4		48	M	Consistent with relapsed acute myeloid leukemia	46,XY[20]	NA	NA	NA	X
AML # 5		25	M	Suggestive of acute myeloid leukemia with aberrant CD19.	46,XY,t(8;21)(q22;q22)[10]/45,idem,-Y[4]/46,XY[6]	No mutation	No mutation	No mutation	X
AML # 6		29	M	Consistent with myeloid blasts with aberrant CD7.	48,XY,+1,der(1;7)(q10;p10),+8[19]/46,XY[1cell]	No mutation	No mutation	No mutation	X
AML # 7		60	M	Consistent with acute myeloid leukemia	46,XY,del(6)(q21q24),der(8),del(16)(q13)[cp14]/47,XY,+4[1cell]/43,XY,del(9)(p13),-16,-21,-22[1cell]/46,XY[4]	No mutation	No mutation	No mutation	X
AML # 8		55	M	Consistent with acute myeloid leukemia with aberrant CD7 and CD56	46,XY,del(5)(q31q33)[15]/46,XY[5]	No mutation	ITD POSITIVE-46%	No mutation	X
AML # 9		28	M	Gated population shows a mixture of myeloid blasts with CD13,CD33,CD34,CD117,CD38,HLADR with aberrant CD7. A small Subset of B-lymphoblasts are also identified . Correlate with morphology.	46,XY,t(1;4)(p36.1;q21),t(9;22)(q34.1;q11.2)[20]/45,idem,del(7)(q22),der(7),-17,der(21)[1cell]	e1a2 positive(2nd round)	NA	NA	X
AML # 10		3	M	Consistent with acute myeloid leukemia with RAM IPT with aberrant CD56.	47,XY,+14[9]/47,XY,+3[3]/46,XY[8]	NA	NA	NA	X
AML # 11		23	F	Consistent with relapsed acute myeloid leukemia	NA	NA	NA	NA	X
AML # 12		15	M	Consistent with acute myeloid leukemia correlate with cytochemistry for the diagnosis of acute myeloid leukemia with monocytic differentiation	43~48,XY,+1,der(1),-7,der(17),-8,-9,der(9),add(10)(p13),del(11)(q13),del(12)(p12),der(16),der(21),+mar[cp19]	No mutation	No mutation	No mutation	X		X
AML # 13		14	M	Consistent with Acute myeloid leukemia with monocytic differentiation and aberrant CD56.	48,XY,+1,der(1),t(1;5)(p31;q31),del(6)(q21q24),+8,t(9;11)(p21;q23)[19]/44,XY,-1,der(1),+8,t(9;11)(p21;q23),der(14)t(1;14)(q24;q32),-20,-21[1cell]	No mutation	No mutation	No mutation	X	X	X	X	X
AML # 14		59	M	Consistent with acute myeloid leukemia with aberrant CD56.	46,XY[20]	FRAMESHIFT MUTATION	No mutation	No mutation	X	X	X	X	X
AML # 15		11	M	Consistent with relapsed acute myeloid leukemia. Possible differentials include 1. acute undifferentiated leukemia . 2. acute myeloid leukemia with minimal differentiation.	47~48,X,-Y,t(4;11)(q21;q23.3),+der(4)t(4;11)(q21;q23.3),+6,+13[cp20]	No mutation	No mutation	POSITIVE	X	X	X	X	X
AML # 16		84	F	Consistent with acute myeloid leukemia	46,XX[21]	FRAMESHIFT MUTATION	ITD POSITIVE-69%	No mutation	X	X	X	X	X
AML # 17		31	F	Consistent with acute myeloid leukemia. Correlate with morphology and cytochemistry for the possibility of acute myeloid leukemia with monocytic differentiation.	NA	NA	NA	NA		X		X	X
AML # 18		46	M	Consistent with acute myeloid leukemia with aberrant CD56	46,XY[20]	FRAMESHIFT MUTATION	ITD POSITIVE-64%	No mutation		X		X	X
AML # 19		49	F	Consistent with acute myeloid leukemia with aberrant CD7	46,XX[20]	FRAMESHIFT MUTATION	ITD POSITIVE-40%	No mutation	X	X		X	X
AML # 20		40	M	Consistent with acute myeloid leukemia with aberrant CD7.	46,XY[20]/46,XY,add(19)(p13.3)[1cell]	No mutation	No mutation	No mutation	X	X	X	X	X
AML # 21		31	M	Consistent with acute myeloid leukemia with aberrant CD7.	47,XY,+8[17]/47,idem,t(1;3)(p22;p25)[3]	FRAMESHIFT MUTATION	ITD POSITIVE>100%	No mutation	X		X		X
AML # 22		27	F	Consistent with acute myeloid leukemia with aberrant CD7	49,XX,+5,+8,+22[20]	FRAMESHIFT MUTATION	ITD POSITIVE-45%	WILD TYPE	X	X	X		X
AML # 23		62	F	Consistent with acute myeloid leukemia	46,XX[20]	NA	NA	NA		X
AML # 24		25	F	Consistent with acute myeloid leukemia	46,XX[20]	NA	NA	NA	X
AML # 25		49	F	Consistent with acute myeloid leukemia with aberrant CD7	46,XX[20]	FRAMESHIFT MUTATION	ITD POSITIVE - 40%	NA
AML # 26		52	F	suggestive of acute myeloid leukemia with monocytic differentiation. Correlate with morphology.	46,XX[20]	_	_	NA					X
AML # 27		34	M	Consistent with myeloid blasts with aberrant CD19 ,CD7 and cytoCD79a. Correlat with morphology for blast percentage	46,XY,t(8;21)(q22;q22),del(9)(q22)[16]/46,XY[4]			NA					X
AML # 28		19	M	Consistent with Acute myeloid leukemia with aberrant CD19 and CD56.	45,X,-Y,t(8;21)(q22;q22)[21]/46,XY[1cell]	No mutation	No mutation	No mutation					X
AML # 29		39	F	Consistent with acute myeloid leukemia.	46,XX,t(8;21)(q22;q22),del(9)(q21q32)[15]/46,XX[5]	No mutation	No mutation	No mutation					X
AML # 30		29	M	Consistent acute myeloid leukemia with aberrant CD7.	47,XY,+8[17]/46,XY[4]		ITD POSITIVE	NA					X
AML # 31		51	F	Consistent with acute myeloid leukemia. Correlate with morphology and cytochemistry for a possibility of AML with monocytic differentiation.	NA	NA	NA	NA					X
AML # 32		43	F	Consistent with acute myeloid leukemia.	46,XX[19]/46,XX,+6,-22[1cell]	FRAMESHIFT MUTATION	NA	No mutation					X
					Cytogenetics	RT PCR - APL
APL # 1		63	F	Consistent with acute promyelocytic leukemia	46,XX,t(15;17)(q22;q21)[20]	bcr1 positive			X
APL # 2		58	M	Consistent with acute promyelocytic leukemia	46,XY,t(15;17)(q22;q21)[10]/46,XY[10]	Negative for bcr 1,2 & 3			X
APL # 3		33	M	Consistent with acute promyelocytic leukemia	46,XY,t(15;17)(q22;q21)[20]	bcr3 positive			X
APL # 4		54	F	Consistent with acute promyelocytic leukemia	46,XX,t(15;17)(q22;q21)[20]	bcr3 positive			X
APL # 5		30	M	Consistent with acute promyelocytic leukemia	46,XY[20]	bcr1 positive			X
APL # 6		57	F	Consistent with acute promyelocytic leukemia	46,XX,t(15;17)(q24;q21)[17]/46,XX[3]	bcr1 positive			X
APL # 7		57	F	Consistent with acute promyelocytic leukemia	47,XX,+8,t(15;17)(q22;q21)[19]/46,XX[1cell]	bcr1 positive			X
APL # 8		21	F	Consistent with acute promyelocytic leukemia	PRELIMINARY REPORT: All 20 metaphases seen in this karyotype are abnormal and show the t(15;17) which is consistent with acute promyelocytic leukemia. Trisomies 8 and 21 which are associated secondary changes are also present. Await final.	bcr3 positive			X
APL # 9		42	M	Consistent with acute promyelocytic leukemia	46,XY,inv(9)(p11q13),t(15;17)(q22;q21)[18]/46,XY,inv(9)(p11q13)[2]	bcr1 POSITIVE			X
APL # 10		78	M	Consistent with acute promyelocytic leukemia	46,XY,t(15;17)(q24;q21)[20]	bcr1 positive			X
APL # 11		47	M	Consistent with acute promyelocytic leukemia	46,XY,t(15;17)(q24;q21)[20]	bcr1 positive			X
APL # 12		52	F	Consistent with acute promyelocytic leukemia	46,XX,t(15;17)(q24;q21)[20]	bcr1 positive			X
					Cytogenetics	RT PCR - ALL
ALL # 1	B-ALL	45	F	Consistent with B cell ALL	51~52,XX,+X,+2,+4,+5,+6,+8,t(9;22)(q34.1;q11.2),+17[cp3]/46,XX[17]	NA			X
ALL # 2	B-ALL	7	M	Consistent with B-cell acute lymphoblastic leukemia	46,XY[20]	Negative for TEL-AML, MLL-AF4 & E2A-PBX.			X
ALL # 3	ALL-ETP	36	M	Consistent with ETP- acute lymphoblastic leukemia.	46,XY,del(13)(q14q31)[18]/46,XY[2]	NA			X
ALL # 4	B-ALL	6	F	Consistent with B-cell acute lymphoblastic leukemia	63,XX,+X,+4,+5,+6,+8,+10,+10,+11,add(11)(q23),+12,+14,+14,+16,+17,+18,+21,+21,+22,+mar,+mar[cp4]/46,XX[17]	Negative for TEL-AML, MLL-AF4 & E2A-PBX.			X
ALL # 5	B-ALL	40	M	Consistent with B-cell acute lymphoblastic leukemia with aberrant CD13 and CD33	42,XY,del(3)(q23),-7,der(8)t(8;16)(p11.2;q11.2),t(9;22)(q34.1;q11.2),del(10)(q22),t(12;19)(p13;p13),der(14),der(21)t(13;21)(q21;q22)[16]/43,idem,+mar[3]/45,XY,der(13;14)(q10;q10)[2]	NA			X
ALL # 6	B-ALL	4	M	Consistent with B-cell acute lymphoblastic leukemia	53~55,XY,+X,+4,+6,+8,+10,+14,+17,+18,+21,+21[cp5]/46,XY[11]	Negative for TEL-AML, MLL-AF4 & E2A-PBX.			X
ALL # 7	T-ALL	39	F	Consistent with relapse T-cell acute lymphoblastic leukemia with aberrant CD117, CD33 and CD56.	46~47,X,der(X),add(7)(q34),der(8),+mar[cp11]/ 46,XX[10]	NA			X
ALL # 8	B-ALL	20	F	Consistent with B-cell acute lymphoblastsic leukemia	45,XX,dic(9;16)(p13;q11)[5]/45,idem,del(6)(q21q24)[5]/45,idem,del(6)(q21q24),del(12)(p11.2)[3]/46,XX[7]	Negative for TEL-AML, MLL-AF4 & E2A-PBX.			X
ALL # 9	B-ALL	14	M	Consistent with B lymphoblasts. NOTE: A subset of gated B lymphoblasts population shows lose of CD19. Correlate with morphology for blasts percentage.	46,XY,t(9;12)(p12;q12)[10]/47,idem,+22[1cell]/45,idem,der(12;13)(q10;p10)[1cell]/46,XY[8]	Negative for TEL-AML, MLL-AF4 & E2A-PBX.			X
ALL # 10	B-ALL	40	F	Consistent with B-cell acute lymphoblastisc leukemia	46,XX[19]/47,XX,+11[1cell]	NA			X
ALL # 11	T-ALL	12	M	Consistent with T-acute lymphoblastic leukemia with aberrant CD13 and CD56	46,XY[20]/47,XY,+mar[1cell]	NA			X
ALL # 12	B-ALL	4	F	Consistent with B-cell acute lymphoblastic leukemia	52~55,XX,+X,+4,+6,+8,+14,+17,+18,+21,+21[cp4]/46,XX[16]	NA			X
ALL # 13	B-ALL	53	F	Consistent with B-cell acute lymphoblastic leukemia	NA	NA						X
ALL # 14	B-ALL	42	M	Consistent with B- cell Acute lymphoblastic leukemia	46,XY,add(2)(q37)[15]/46,XY[6]	Negative for TEL-AML, MLL-AF4 & E2A-PBX.			X			X	X
ALL # 15	B-ALL	9	M	Consistent with B-cell acute lymphoblastic leukemia with aberrant CD13 and CD33	50,XY,+6,del(6)(q21q24),+del(6)(q21q24),+10,+14,+21,+22[cp10]/46,XY[10]	Positive for TEL-AML & Negative for MLL-AF4 & E2A-PBX.			X			X
ALL # 16	B-ALL	6	F	Consistent with B-cell acute lymphoblastic leukemia with aberrant CD13	46,XX,add(16)(p13.3)[14]/46,XX,add(16)(p13.3)×2[1cell]/46,XX[7]	Negative for TEL-AML, MLL-AF4 & E2A-PBX.			X			X
ALL # 17	B-ALL	16	M	Consistent with B-cell acute lymphoblastic leukemia.	Normal karyotype. There are no clonal abnormalities. The B-cell acute lymphoblastic leukemia-associated abnormalities are not seen.	Negative for TEL-AML, MLL-AF4 & E2A-PBX.			X			X	X
ALL # 18	T-ALL	19	M	Consistent with T-cell acute lymphoblastic leukemia	46,XY[22]	NA				X		X	X
ALL # 19	T-ALL	33	M	Consistent with T-cell acute lymphoblastic leukemia	NA	NA						X
ALL # 20	T-ALL	28	M	Consistent with T-cell acute lymphoblastic leukemia	46,XY,t(11;14)(p13;q11)[20]	NA						X	X
ALL # 21	T-ALL	22	F	Consistent with T-cell acute lymphoblastic leukemia	45,XX,del(6)(q21q24),t(9;21)(p23;p11.2)[15]/46,XX[5]	NA					X		X
ALL # 22	ETP-ALL	24	M	Consistent with ETP-acute lymphoblastic leukemia	46,XY,-7,+mar[4]/ 45~46,XY,der(1),add(6)(q27)[3]/ 46,XY[13]	NA			X		X
ALL # 23	B-ALL	9	M	Consistent with B-cell acute lymphoblastic leukemia	52~56,XY,+X,+Y,+3,+4,+5,+8,+9,+10,+11,+14,+15,+17,+18,+21,+21[cp4]/46,XY[18]	Negative for TEL-AML, MLL-AF4 & E2A-PBX.					X
ALL # 24	B-ALL	20	M	Consistent with B-cell acute lymphoblastic leukemia	46,XY,add(1)(p36.1),iAMP21[16]/46,XY[4]	Negative for TEL-AML, MLL-AF4 & E2A-PBX.				X	X
ALL # 25	B-ALL	9	M	Consistent with B-cell acute lymphoblastic leukemia with aberrant CD13 and CD33	50,XY,+6,del(6)(q21q24),+del(6)(q21q24),+10,+14,+21,+22[cp10]/46,XY[10]	Positive for TEL-AML & Negative for MLL-AF4 & E2A-PBX.				X
ALL # 26	B-ALL	42	M	Consistent with B- cell Acute lymphoblastic leukemia	46,XY,add(2)(q37)[15]/46,XY[6]	Negative for TEL-AML, MLL-AF4 & E2A-PBX.				X
ALL # 27	B-ALL	20	M	Consistent with B-cell acute lymphoblastic leukemia	46,XY,add(1)(p36.1),iAMP21[16]/46,XY[4]	Negative for TEL-AML, MLL-AF4 & E2A-PBX.				X
ALL # 28	B-ALL	6	F	Consistent with B-cell acute lymphoblastic leukemia with aberrant CD13	46,XX,add(16)(p13.3)[14]/46,XX,add(16)(p13.3)×2[1cell]/46,XX[7]	Negative for TEL-AML, MLL-AF4 & E2A-PBX.				X
ALL # 29	B-ALL	46	F	Consistent with B-cell acute lymphoblastic leukemia with aberrant CD13 and CD33	45,XX,der(1),-7,add(8)(q24.3),t(9;22)(q34.1;q11.2),der(16)[19]/46,XX[1cell]	NA				X			X
ALL # 30	T-ALL	22	F	Consistent with T-cell acute lymphoblastic leukemia	45,XX,del(6)(q21q24),t(9;21)(p23;p11.2)[15]/46,XX[5]	NA				X
ALL # 31	T-ALL	33	M	Consistent with T-cell acute lymphoblastic leukemia	NA	NA				X			X
ALL # 32	B-ALL	18	M	Consistent with B-cell acute lymphoblastic leukemia	46,XY,t(4;11)(q21;q23.3)[13]/47,idem,+X[9]	Positive for MLL-AF4 and Negative for TEL-AML & E2A-PBX			X	X
ALL # 33	ETP-ALL	9	M	Consistent with near ETP-ALL.	46,XY,der(6),der(7)[16]/46,XY[5]	Negative for TEL-AML, MLL-AF4 & E2A-PBX.							X
ALL # 34	B-ALL	6	F	Consistent with B-cell acute lymphoblastic leukemia with aberrant CD13 and CD33	46,XX[20]	Positive for TEL-AML & Negative for MLL-AF4 & E2A-PBX.							X
ALL # 35	T-ALL	28	F	Consistent with T -Cell acute lymphoblastic leukemia with aberrant cCD79a	NA	NA							X
